# Supplementary material for: Bridging Muscle and Bone Health: Rectus Femoris Ultrasound Parameters Predict Osteoporosis and Identify Low Muscle Mass in Romanian Postmenopausal Women
Source: J Clin Med. 2025 Sep 17;14(18):6531. doi: 10.3390/jcm14186531 (PMC12470516; doi:10.3390/jcm14186531)
Supplement: Supplementary file 1 [file jcm-14-06531-s001.zip]

Archive with 1 entries (1 files):
- jcm-3820305-supplementary.pdf
